# Supplementary material for: Prostate Cancer-Specific Lysine 53 Acetylation of Cytochrome c Drives Metabolic Reprogramming and Protects from Apoptosis in Intact Cells
Source: Biomolecules. 2024 Jun 14;14(6):695. doi: 10.3390/biom14060695 (PMC11201891; doi:10.3390/biom14060695)
Supplement: Supplementary file 1 [file biomolecules-14-00695-s001.zip]

Archive with 2 entries (2 files):
- Data Availability.xlsx
- Supplemental Figures.pdf
