# Supplementary material for: Prostate Cancer-Specific Lysine 53 Acetylation of Cytochrome c Drives Metabolic Reprogramming and Protects from Apoptosis in Intact Cells
Source: Biomolecules. 2024 Jun 14;14(6):695. doi: 10.3390/biom14060695 (PMC11201891; doi:10.3390/biom14060695)
Supplement: Supplementary file 1 [file biomolecules-14-00695-s001.zip › Data Availability.xlsx]

## Sheet: Seahorse
Time (minutes)	WT					K53R					K53Q					K53I					EV
1.43	11.11	11.84	10.93	11.62	11.33	8	8.51	10.66	8.14		7.57	4.9	7.39	6.53	6.59	9.03	9.37	9.52	9.06		0.11	0.33	0.21	0.36
8.14	10.77	11.36	10.55	11.18	11.07	7.69	8.16	10.34	8		6.7	5.14	6.99	6.26	6.25	8.34	8.7	9.01	8.48		0.27	0.38	0.36	0.64
14.9	10.49	11.13	10.37	10.91	10.82	7.47	8.07	10.06	7.79		6.38	5.22	6.76	5.94	6.02	8.1	8.47	8.84	8.34		0.2	0.31	0.37	0.69
21.71	3.05	3.42	2.85	2.88	2.92	2.79	3.41	4.06	3.16		2.34	2.94	2.51	1.81	2.16	2.94	2.96	3.34	3.04		0.25	0.42	0.22	0.99
28.37	3.31	3.68	3.01	3.22	3.09	2.78	3.4	4.1	3.09		2.35	2.76	2.56	1.91	2.22	3.12	3.38	3.49	3.24		0.28	0.37	0.21	0.85
35.12	3.35	3.72	3.03	3.25	3.28	2.72	3.35	4.05	3.14		2.23	2.81	2.53	1.87	2.23	3.06	3.34	3.35	3.13		0.14	0.35	0.23	0.84
41.93	24.05	24.34	24.49	26.35	22.89	17.76	18.15	24.67	15.56		11.88	8.69	13.22	13.67	10.82	19.39	18.74	19.87	18.57		0.22	0.33	0.19	0.94
48.65	23.48	24.51	23.63	25.79	24.9	18.02	19.51	23.28	16.18		15.62	10.05	16.73	17.42	11.96	18.58	18.25	20.37	18.29		0.15	0.26	0.1	0.8
55.38	24.13	25.09	24.01	25.3	25.19	19.24	20.08	24.75	17.58		17.83	10.92	19.34	18.98	14.19	19.89	19.76	21.48	19.38		0.36	0.3	0.16	0.82
62.18	1.76	1.78	1.23	0.95	1.11	1.6	2.41	2.65	1.73		1.3	2.39	1.31	0.53	1.2	1.81	1.7	1.66	1.53		0.06	0.26	0.17	0.94
68.9	1.94	2.19	1.61	1.6	1.63	1.9	2.56	2.97	2.06		1.32	2	1.49	0.83	1.4	1.95	2.13	2.13	1.95		0.13	0.34	0.13	0.83
75.66	1.96	2.28	1.71	1.74	1.84	1.93	2.5	3.02	2.1		1.35	2.09	1.51	0.93	1.42	1.96	2.25	2.24	2.04		0.18	0.29	0.14	0.87

## Sheet: ECAR
WT	K53R	K53Q	K53I	EV
7.77	8.71	11.92	16.26	14.92
5.78	9.7	9.55	12.55	14.89
5.08	5.93	12.42	19.33	15.92
6.49	7.8	11.18	9.43
5.87	5.24	10.91

## Sheet: JC-10
WT	K53R	K53Q	K53I	EV
1.02	1.15	0.83	0.92	0.42
1.35	1.2	0.81	1.1	0.49
1.05	1.19	0.8	0.97	0.61
0.95	1.1	0.88	1	0.58
1.05	1.07	0.85	0.99	0.51
1.27	1.18	0.9	1.02	0.53
1.24	1.13	0.85	1	0.36
1.17	1.09	0.68	1.04	0.49
1.08	1.3	0.8	1.02	0.56
1.1	1.23	0.89	0.94	0.57
1.05	1.24	0.9	1	0.53
1.04	1.18	0.87	1.01	0.6
1.16	1.18	0.9	1.06	0.56
1.32	1.24	0.89	1.06	0.53

## Sheet: MitoSOX
WT	K53R	K53Q	K53I	EV
100	117	29	60	14
127	113	35	114	33
88	98	25	102	18
85		28		32

## Sheet: ATP
WT	K53R	K53Q	K53I	EV
710	1046	120	467	57
606	943	96	199	64
750	276	98	195	60

## Sheet: Growth Curve
Time (hours)	WT			K53R			K53Q			K53I			EV
0	40000	40000	40000	40000	40000	40000	40000	40000	40000	40000	40000	40000	40000	40000	40000
24	58300	50200	48600	49000	45000	40800	62000	53900	55100	50200	50400	49990	44700	45800	41000
48	138000	150000	132000	153000	167000	175000	227000	217000	203000	215000	192000	183000	116000	146000	140900
72	189000	212000	208000	198000	265000	234000	276000	307000	317000	253000	280000	270000	135000	160000	171000
96	406000	386000	365000	334000	398000	366000	559000	558000	576000	548000	480000	498000	265000	302000	337000

## Sheet: Cell Death
H2O2
		PI+			Annexin V+			Annexin V+/PI+
	WT	6	7	13	3	5	3	18	13	13
	K53R	8	10	11	4	4	3	17	16	14
	K53Q	3	4	11	3	3	3	7	6	7
	K53I	9	7	14	2	3	2	11	11	10
	EV	8.83	10.01	11.94	8.09	7.31	6.83	17.16	17.38	16.55
Staurosporine
		PI+			Annexin V+			Annexin V+/PI+
	WT	15	19	19	5	4	5	7	5	7
	K53R	15	20	23	1	1	1	12	12	10
	K53Q	3	4	4	7	6	6	3	4	4
	K53I	15	9	7	2	5	4	12	6	10
	EV	9	14	10	6	5	6	6	8	6

## Sheet: % Area Invaded
WT	K53R	K53Q	K53I	EV
88	158	1788	78	25
33	79	2555	1	43
181	153	623	16	2
81	106	734	38	44
146	102	335	30	32
72	89	925	24	38
